# Supplementary material for: The F0F1-ATP Synthase Complex Contains Novel Subunits and Is Essential for Procyclic Trypanosoma brucei
Source: PLoS Pathog. 2009 May 15;5(5):e1000436. doi: 10.1371/journal.ppat.1000436 (PMC2674945; doi:10.1371/journal.ppat.1000436)
Supplement: Table S1 — LC-MS/MS analysis of T. brucei ATP synthase complex. (0.03 MB XLS) [file ppat.1000436.s005.xls]

## Sheet: Sheet1
Table S1. Proteins identified in immunoprecipated, TAP_7760, TAP_sub b, TAP_2930, TAP_sub beta affinity purified complexes and in native ATP synthase complexes.
	GeneID	subunit	Mw (1)	MitoProp probability	Predicted cleavage site	Mw (2)	IP		TAP_7760			TAP_sub b				TAP_2930				TAP_sub beta			BN gel
							10S	40S	Method 1		Method 2	Method 1			Method 2	Method 1			Method 2	Method 1			F1	F0F1	dimer
									10S	20S		10S	20S	40S		10S	20S	40S		10S	20S	40S
F1 moiety with the central stalk	Tb927.7.7420/7430	alpha	63.5	0.9878	12	62.1	14	14	-	6	18	11	15	14	24	1	6	14	20	16	17	11	41	48	83
	Tb927.3.1380	beta	55.7	0.947	22	53.4	10	10	-	10	21	10	18	12	23	1	8	13	21	15	16	12	37	49	88
	Tb10.100.0070	gamma	34.3	0.0488	-	-	7	5	-	3	9	2	6	5	14	-	3	7	12	3	7	4	13	20	28
	Tb927.6.4990	delta	20.1	0.8365	17	18	2	3	-	1	3	1	3	2	7	-	3	2	6	1	5	3	1	3	8
	Tb10.70.2155	epsilon	8.6	0.6791	16	6.7	-	-	-	-	-	-	-	-	-	-	-	-	-	3	-	-	-	-	-
F0 moiety with the peripheral stalk	Tb10.6k15.2510	OSCP	28.8	0.9229	13	27.3	-	9	4	8	10	-	11	11	-	1	5	11	15	-	10	10	-	9	17
	Tb927.5.1710	b	21.2	0.891	19	19	-	-	-	3	7	4	6	3	9	-	1	4	8	3	7	2	-	6	17
	Tb10.70.6340	c	12.3	0.9849	40	8.03	-	-	-	-	-	-	-	-	-	-	-	-	1	-	-	-	-	-	-
Trypanosoma specific subunits	Tb10.70.7760	HP	46.7	0.604	-	-	-	4	6	7	7	-	1	3	8	-	2	6	10	-	7	5	-	11	24
	Tb927.5.2930	HP	43.3	0.7881	25	40.4	-	9	-	5	14	-	6	9	17	2	4	9	19	-	8	12	-	9	14
	Tb11.02.4120	HP	27.5	0.904	33	24.3	-	3	-	3	5	-	4	5	8	3	4	5	12	1	3	4	-	6	9
	Tb10.6k15.0480	HP	17.1	0.8668	-	-	-	2	-	2	1	-	1	1	4	1	1	1	4	-	2	1	-	4	5
	Tb927.3.1690	HP	17.1	0.501	33	13.1	-	1	-	1	4	-	2	2	5	-	1	4	6	-	2	3	-	3	5
	Tb11.47.0022	HP	20.2	0.1606	-	-	-	5	-	4	8	-	3	7	8	-	4	5	8	-	7	6	-	6	13
	Tb927.7.840	HP	14.5	0.9788	18	12.4	-	2	-	2	2	-	1	3	3	-	-	3	4	-	2	2	-	5	9
	Tb11.03.0475	HP	12	0.8489	30	8.76	-	-	-	-	2	-	2	2	2	-	1	2	3	-	1	2	-	4	2
	Tb927.2.3610	HP	16	0.7676	-	-	-	2	-	1	1	-	1	1	3	-	1	1	4	-	2	1	-	-	4
	Tb927.3.2880	HP	12.6	0.0417	-	-	-	2	-	-	3	-	1	2	2	-	-	3	4	-	2	1	-	2	3
	Tb927.3.2180	HP	17.9	0.3624	-	-	-	-	-	1	3	-	2	3	2	-	1	2	2	-	2	2	-	3	4
	Tb927.5.3090	HP	11.6	0.3246	-	-	-	-	-	1	2	-	-	2	2	-	1	2	4	-	1	2	-	-	1
	Tb927.4.3450	HP	13.7	0.9216	13	12.3	-	-	-	-	2	-	-	-	2	-	-	-	1	-	-	-	-	3	4
	Tb927.8.3320	HP	53.4	0.9887	103	42.1	-	-	-	-	4	-	-	-	1	-	-	-	1	-	-	-	-	1	-
Proteins in bold have been tagged in this study. Number of unique peptides for each polypeptide are indicated.
Mw (1) - predicted molecular weight in kDa
Mw(2) - predicted molecular weight in kDa after the cleavage of signal peptide sequence
IP - immnoprecipitation experiment
- not predicted or not identified
TAP - Tandem affinity purification using as a bait proteins Tb7760, subunit b, subunit beta and Tb2930.
Method 1 and Method 2 - see Materials and Methods
HP - hypothetical protein
BN - Blue native PAGE
